# Supplementary material for: Therapeutic Consequences and Prognostic Impact of Multimorbidity in Heart Failure: Time to Act
Source: J Clin Med. 2024 Dec 29;14(1):139. doi: 10.3390/jcm14010139 (PMC11722306; doi:10.3390/jcm14010139)
Supplement: Supplementary file 1 [file jcm-14-00139-s001.zip]

Archive with 1 entries (1 files):
- jcm-3368008-supplementary.pdf
